# Supplementary material for: Curcumin Combined with Flaxseed Oil Modulates Lipid Metabolism in Hamsters Fed a High-Fat, High-Cholesterol Diet: Insights from Lipidomics
Source: Nutrients. 2026 May 29;18(11):1747. doi: 10.3390/nu18111747 (PMC13259485; doi:10.3390/nu18111747)
Supplement: Supplementary file 1 [file nutrients-18-01747-s001.zip]

Archive with 1 entries (1 files):
- nutrients-4290301-supplementary.pdf
